# Supplementary material for: The Ecology of Subaerial Biofilms in Dry and Inhospitable Terrestrial Environments
Source: Microorganisms. 2019 Sep 23;7(10):380. doi: 10.3390/microorganisms7100380 (PMC6843906; doi:10.3390/microorganisms7100380)
Supplement: Supplementary file 1 [file microorganisms-07-00380-s001.zip]

Archive with 1 entries (1 files):
- microorganisms-574877-supplementary.mp4
